# Supplementary material for: Bezafibrate Upregulates Mitochondrial Biogenesis and Influence Neural Differentiation of Human-Induced Pluripotent Stem Cells
Source: Mol Neurobiol. 2018 Oct 13;56(6):4346–63. doi: 10.1007/s12035-018-1368-2 (PMC6505510; doi:10.1007/s12035-018-1368-2)
Supplement: Supplementary file 1 — Comparison gene expression (RNA-seq) involved in mitochondrial biogenesis, e.g. regulated by PPAR’s receptors or PGC-1α coactivator (FC>2, p<0,0001) at the obtained cell populations at different stages neural of development. (XLSX 27 kb) [file 12035_2018_1368_MOESM1_ESM.xlsx]

## Sheet: logCPM
ensembl_gene_id	hgnc_symbol	entrezgene	description	hiPSC1	hiPSC2	hiPSC3	NSC1	NSC2	NSC3	eNP1	eNP2	eNP3	NP1	NP2	NP3
ENSG00000186951	PPARA	5465	peroxisome proliferator activated receptor alpha	7.5466	7.5541	7.65991	6.90243	6.69832	6.69972	6.22157	6.25854	6.39026	6.2362	6.32693	6.33712
ENSG00000112033	PPARD	5467	peroxisome proliferator activated receptor delta	3.33694	3.16548	3.09674	2.96179	2.94769	2.71372	4.39796	4.27871	4.05821	4.39301	4.36884	4.2478
ENSG00000186350	RXRA	6256	retinoid X receptor alpha	-0.0636998	0.069848	0.433887	1.44084	0.986928	0.799667	1.50421	1.44691	1.37309	1.25126	1.31544	1.73739
ENSG00000204231	RXRB	6257	retinoid X receptor beta	5.04008	5.20504	5.05099	4.4884	4.53103	4.53043	4.0367	3.88106	4.22254	4.42724	4.12044	3.97058
ENSG00000109819	PPARGC1A	10891	PPARG coactivator 1 alpha	5.22787	5.13381	5.5369	5.54475	5.52156	5.61278	6.06773	6.1653	6.31171	5.81976	5.79365	6.13175
ENSG00000155846	PPARGC1B	133522	PPARG coactivator 1 beta	4.23395	4.31156	4.33515	5.32958	5.12414	5.10372	4.50534	4.60388	4.74683	4.38767	4.49141	4.64975
ENSG00000106459	NRF1	4899	nuclear respiratory factor 1	7.10236	7.01616	7.16982	6.1842	6.17564	6.25371	5.72084	5.77452	5.80561	5.59495	5.58775	5.77057
ENSG00000116044	NFE2L2	4780	nuclear factor, erythroid 2 like 2	7.36123	7.0878	7.44071	7.50468	7.73438	7.65477	8.14595	8.20291	8.17645	8.02544	8.10133	8.21585
ENSG00000151090	THRB	7068	thyroid hormone receptor beta	6.77569	6.67098	7.05448	4.74778	4.95936	5.07287	4.67133	4.94673	5.10203	4.82109	4.82708	4.9905
ENSG00000132356	PRKAA1	5562	protein kinase AMP-activated catalytic subunit alpha 1	1.7453	1.89344	1.55877	-3.39803	-3.81807	-3.26644	-0.712379	-0.90902	-0.566959	0.414223	0.203956	0.292572
ENSG00000096717	SIRT1	23411	sirtuin 1	6.45117	6.37275	6.63333	6.64593	6.44861	6.43293	5.54575	5.67043	5.83997	5.48922	5.64312	5.71619
ENSG00000181019	NQO1	1728	NAD(P)H quinone dehydrogenase 1	5.30937	5.55781	4.97513	5.23865	5.17127	5.02935	4.60206	4.36612	4.67787	5.17578	5.17037	4.81529
ENSG00000118260	CREB1	1385	cAMP responsive element binding protein 1	4.10901	4.25674	3.98279	5.46944	5.30196	5.5637	6.00446	5.78362	6.2386	6.06613	5.97494	6.12063
ENSG00000140521	POLG	5428	DNA polymerase gamma, catalytic subunit	2.85536	3.04122	2.69968	3.71289	3.52823	3.94303	3.17427	3.20035	3.43859	3.32573	3.13378	3.25897
ENSG00000108064	TFAM	7019	transcription factor A, mitochondrial	3.45625	3.72976	3.60369	1.78729	1.51128	1.50176	1.26441	1.10363	1.26369	1.07643	1.25686	1.05491
ENSG00000169710	FASN	2194	fatty acid synthase	4.90327	4.97305	4.93687	4.41278	4.60156	4.54174	3.5996	3.42633	3.85162	3.78566	3.88447	3.70861
ENSG00000111640	GAPDH	2597	glyceraldehyde-3-phosphate dehydrogenase	5.55193	5.55099	5.64914	4.81226	4.85641	4.78479	4.5793	4.51561	4.64416	5.01711	5.09503	4.80837

## Sheet: NSC vs hiPSC
genes	hgnc_symbol	entrezgene	description	logFC	logCPM	LR	PValue	FDR
ENSG00000186951	PPARA	5465	peroxisome proliferator activated receptor alpha	0.277734	2.90594	2.26781	0.132086	0.164848
ENSG00000112033	PPARD	5467	peroxisome proliferator activated receptor delta	-0.500753	5.10116	11.2631	0.000790625	0.0013609
ENSG00000186350	RXRA	6256	retinoid X receptor alpha	0.171113	5.9859	1.57435	0.209577	0.251544
ENSG00000204231	RXRB	6257	retinoid X receptor beta	0.551643	5.78027	19.1693	1.19621e-05	2.47522e-05
ENSG00000109819	PPARGC1A	10891	PPARG coactivator 1 alpha	2.21194	4.28499	66.8633	2.91009e-16	1.18967e-15
ENSG00000155846	PPARGC1B	133522	PPARG coactivator 1 beta	-3.35747	1.76452	269.172	1.71931e-60	2.82729e-59
ENSG00000106459	NRF1	4899	nuclear respiratory factor 1	-0.0200623	4.64934	0.0263396	0.871074	0.889893
ENSG00000116044	NFE2L2	4780	nuclear factor, erythroid 2 like 2	0.617275	6.30766	8.00146	0.00467397	0.00730399
ENSG00000151090	THRB	7068	thyroid hormone receptor beta	0.834296	2.15952	14.801	0.000119471	0.000224809
ENSG00000132356	PRKAA1	5562	protein kinase AMP-activated catalytic subunit alpha 1	-0.357043	5.25785	2.21245	0.136901	0.170371
ENSG00000096717	SIRT1	23411	sirtuin 1	-1.45819	5.5621	31.5909	1.90323e-08	4.9446e-08
ENSG00000181019	NQO1	1728	NAD(P)H quinone dehydrogenase 1	-1.13399	6.99961	26.4602	2.69029e-07	6.39086e-07
ENSG00000118260	CREB1	1385	cAMP responsive element binding protein 1	-0.258171	6.35844	2.20523	0.137544	0.171128
ENSG00000140521	POLG	5428	DNA polymerase gamma, catalytic subunit	-0.473069	5.64747	16.05	6.16901e-05	0.000119656
ENSG00000108064	TFAM	7019	transcription factor A, mitochondrial	-0.820544	6.67404	21.6257	3.31377e-06	7.18115e-06
ENSG00000169710	FASN	2194	fatty acid synthase	-0.968809	8.80001	28.327	1.02458e-07	2.51273e-07
ENSG00000111640	GAPDH	2597	glyceraldehyde-3-phosphate dehydrogenase	-0.833896	10.9203	13.3694	0.000255763	0.000464819

## Sheet: eNP vs hiPSC
genes	hgnc_symbol	entrezgene	description	logFC	logCPM	LR	PValue	FDR
ENSG00000186951	PPARA	5465	peroxisome proliferator activated receptor alpha	0.343946	2.90594	3.84228	0.0499756	0.0632165
ENSG00000112033	PPARD	5467	peroxisome proliferator activated receptor delta	0.29266	5.10116	4.14769	0.0416913	0.053356
ENSG00000186350	RXRA	6256	retinoid X receptor alpha	0.371037	5.9859	7.57212	0.00592779	0.00837603
ENSG00000204231	RXRB	6257	retinoid X receptor beta	1.52584	5.78027	153.641	2.77489e-35	1.71527e-34
ENSG00000109819	PPARGC1A	10891	PPARG coactivator 1 alpha	4.45951	4.28499	302.5	9.39972e-68	1.26184e-66
ENSG00000155846	PPARGC1B	133522	PPARG coactivator 1 beta	-4.15516	1.76452	423.922	3.41735e-94	7.94248e-93
ENSG00000106459	NRF1	4899	nuclear respiratory factor 1	-0.0968834	4.64934	0.645382	0.421769	0.46117
ENSG00000116044	NFE2L2	4780	nuclear factor, erythroid 2 like 2	0.902895	6.30766	17.1147	3.51893e-05	6.07358e-05
ENSG00000151090	THRB	7068	thyroid hormone receptor beta	1.36035	2.15952	48.9748	2.59271e-12	6.98671e-12
ENSG00000132356	PRKAA1	5562	protein kinase AMP-activated catalytic subunit alpha 1	0.444113	5.25785	3.49717	0.0614737	0.0767189
ENSG00000096717	SIRT1	23411	sirtuin 1	-1.45	5.5621	31.4805	2.01448e-08	4.38632e-08
ENSG00000181019	NQO1	1728	NAD(P)H quinone dehydrogenase 1	-0.0869474	6.99961	0.16129	0.687971	0.718236
ENSG00000118260	CREB1	1385	cAMP responsive element binding protein 1	0.107629	6.35844	0.388967	0.532843	0.570878
ENSG00000140521	POLG	5428	DNA polymerase gamma, catalytic subunit	-0.533928	5.64747	21.0259	4.53124e-06	8.40424e-06
ENSG00000108064	TFAM	7019	transcription factor A, mitochondrial	-1.59232	6.67404	78.8253	6.78524e-19	2.43121e-18
ENSG00000169710	FASN	2194	fatty acid synthase	-1.40662	8.80001	58.6101	1.92231e-14	5.72464e-14
ENSG00000111640	GAPDH	2597	glyceraldehyde-3-phosphate dehydrogenase	-1.08365	10.9203	22.3738	2.24413e-06	4.26451e-06

## Sheet: NP vs hiPSC
genes	hgnc_symbol	entrezgene	description	logFC	logCPM	LR	PValue	FDR
ENSG00000186951	PPARA	5465	peroxisome proliferator activated receptor alpha	0.526756	2.90594	9.15676	0.00247801	0.00358248
ENSG00000112033	PPARD	5467	peroxisome proliferator activated receptor delta	0.54308	5.10116	14.3502	0.000151765	0.000245617
ENSG00000186350	RXRA	6256	retinoid X receptor alpha	0.432027	5.9859	10.2744	0.0013489	0.00200219
ENSG00000204231	RXRB	6257	retinoid X receptor beta	1.55564	5.78027	159.602	1.38258e-36	8.46041e-36
ENSG00000109819	PPARGC1A	10891	PPARG coactivator 1 alpha	4.7163	4.28499	336.521	3.65253e-75	5.59123e-74
ENSG00000155846	PPARGC1B	133522	PPARG coactivator 1 beta	-3.85334	1.76452	384.015	1.66307e-85	3.18226e-84
ENSG00000106459	NRF1	4899	nuclear respiratory factor 1	-0.308272	4.64934	6.44649	0.0111172	0.0150525
ENSG00000116044	NFE2L2	4780	nuclear factor, erythroid 2 like 2	0.972777	6.30766	19.8282	8.47236e-06	1.50843e-05
ENSG00000151090	THRB	7068	thyroid hormone receptor beta	1.24856	2.15952	40.4982	1.96796e-10	4.65002e-10
ENSG00000132356	PRKAA1	5562	protein kinase AMP-activated catalytic subunit alpha 1	0.39352	5.25785	2.74742	0.0974114	0.117642
ENSG00000096717	SIRT1	23411	sirtuin 1	-1.71798	5.5621	43.4675	4.31069e-11	1.06002e-10
ENSG00000181019	NQO1	1728	NAD(P)H quinone dehydrogenase 1	0.16126	6.99961	0.555125	0.456231	0.494304
ENSG00000118260	CREB1	1385	cAMP responsive element binding protein 1	0.0635984	6.35844	0.135809	0.712484	0.741338
ENSG00000140521	POLG	5428	DNA polymerase gamma, catalytic subunit	-0.572532	5.64747	24.1461	8.92974e-07	1.69736e-06
ENSG00000108064	TFAM	7019	transcription factor A, mitochondrial	-1.83391	6.67404	102.875	3.57036e-24	1.48408e-23
ENSG00000169710	FASN	2194	fatty acid synthase	-1.18282	8.80001	41.9088	9.56311e-11	2.30432e-10
ENSG00000111640	GAPDH	2597	glyceraldehyde-3-phosphate dehydrogenase	-1.1404	10.9203	24.7195	6.6311e-07	1.27101e-06

## Sheet: eNP vs NSC
genes	hgnc_symbol	entrezgene	description	logFC	logCPM	LR	PValue	FDR
ENSG00000186951	PPARA	5465	peroxisome proliferator activated receptor alpha	0.0662123	2.90594	0.137222	0.711059	0.776903
ENSG00000112033	PPARD	5467	peroxisome proliferator activated receptor delta	0.793413	5.10116	28.6575	8.63784e-08	4.46522e-07
ENSG00000186350	RXRA	6256	retinoid X receptor alpha	0.199924	5.9859	2.17894	0.139911	0.20606
ENSG00000204231	RXRB	6257	retinoid X receptor beta	0.974199	5.78027	63.7933	1.38186e-15	1.81667e-14
ENSG00000109819	PPARGC1A	10891	PPARG coactivator 1 alpha	2.24757	4.28499	104.317	1.72427e-24	4.75607e-23
ENSG00000155846	PPARGC1B	133522	PPARG coactivator 1 beta	-0.797693	1.76452	8.09913	0.00442865	0.00984375
ENSG00000106459	NRF1	4899	nuclear respiratory factor 1	-0.0768211	4.64934	0.38984	0.532384	0.618428
ENSG00000116044	NFE2L2	4780	nuclear factor, erythroid 2 like 2	0.285621	6.30766	1.73787	0.187408	0.262753
ENSG00000151090	THRB	7068	thyroid hormone receptor beta	0.526053	2.15952	7.71043	0.00549025	0.0119598
ENSG00000132356	PRKAA1	5562	protein kinase AMP-activated catalytic subunit alpha 1	0.801156	5.25785	11.1194	0.000854272	0.00222052
ENSG00000096717	SIRT1	23411	sirtuin 1	0.00818167	5.5621	0.00102642	0.974442	0.985975
ENSG00000181019	NQO1	1728	NAD(P)H quinone dehydrogenase 1	1.04705	6.99961	22.6477	1.94589e-06	8.10454e-06
ENSG00000118260	CREB1	1385	cAMP responsive element binding protein 1	0.365801	6.35844	4.435	0.0352091	0.0623528
ENSG00000140521	POLG	5428	DNA polymerase gamma, catalytic subunit	-0.060859	5.64747	0.264261	0.607208	0.688388
ENSG00000108064	TFAM	7019	transcription factor A, mitochondrial	-0.771774	6.67404	19.0147	1.29715e-05	4.72658e-05
ENSG00000169710	FASN	2194	fatty acid synthase	-0.437806	8.80001	5.85912	0.0154965	0.0301696
ENSG00000111640	GAPDH	2597	glyceraldehyde-3-phosphate dehydrogenase	-0.249754	10.9203	1.21405	0.270531	0.356192

## Sheet: NP vs NSC
genes	hgnc_symbol	entrezgene	description	logFC	logCPM	LR	PValue	FDR
ENSG00000186951	PPARA	5465	peroxisome proliferator activated receptor alpha	0.249022	2.90594	1.97384	0.16004	0.22184
ENSG00000112033	PPARD	5467	peroxisome proliferator activated receptor delta	1.04383	5.10116	49.7021	1.78952e-12	1.25774e-11
ENSG00000186350	RXRA	6256	retinoid X receptor alpha	0.260914	5.9859	3.71551	0.0539092	0.0857468
ENSG00000204231	RXRB	6257	retinoid X receptor beta	1.004	5.78027	67.7438	1.86182e-16	1.9209e-15
ENSG00000109819	PPARGC1A	10891	PPARG coactivator 1 alpha	2.50436	4.28499	128.773	7.60427e-30	2.12556e-28
ENSG00000155846	PPARGC1B	133522	PPARG coactivator 1 beta	-0.495873	1.76452	3.27352	0.0704065	0.108539
ENSG00000106459	NRF1	4899	nuclear respiratory factor 1	-0.28821	4.64934	5.41485	0.0199661	0.0353543
ENSG00000116044	NFE2L2	4780	nuclear factor, erythroid 2 like 2	0.355502	6.30766	2.69128	0.100899	0.14808
ENSG00000151090	THRB	7068	thyroid hormone receptor beta	0.414261	2.15952	4.69787	0.0302	0.0512054
ENSG00000132356	PRKAA1	5562	protein kinase AMP-activated catalytic subunit alpha 1	0.750563	5.25785	9.77081	0.00177304	0.00387677
ENSG00000096717	SIRT1	23411	sirtuin 1	-0.259798	5.5621	1.03142	0.309825	0.388985
ENSG00000181019	NQO1	1728	NAD(P)H quinone dehydrogenase 1	1.29525	6.99961	34.3326	4.6454e-09	2.27356e-08
ENSG00000118260	CREB1	1385	cAMP responsive element binding protein 1	0.32177	6.35844	3.43283	0.0639124	0.0996731
ENSG00000140521	POLG	5428	DNA polymerase gamma, catalytic subunit	-0.0994622	5.64747	0.705291	0.401011	0.482618
ENSG00000108064	TFAM	7019	transcription factor A, mitochondrial	-1.01336	6.67404	32.4487	1.22378e-08	5.67051e-08
ENSG00000169710	FASN	2194	fatty acid synthase	-0.21401	8.80001	1.40476	0.235928	0.308583
ENSG00000111640	GAPDH	2597	glyceraldehyde-3-phosphate dehydrogenase	-0.306506	10.9203	1.82734	0.176443	0.240774

## Sheet: NP vs eNP
genes	hgnc_symbol	entrezgene	description	logFC	logCPM	LR	PValue	FDR
ENSG00000186951	PPARA	5465	peroxisome proliferator activated receptor alpha	0.18281	2.90594	1.18003	0.277349	0.901085
ENSG00000112033	PPARD	5467	peroxisome proliferator activated receptor delta	0.25042	5.10116	3.11914	0.0773776	0.725668
ENSG00000186350	RXRA	6256	retinoid X receptor alpha	0.0609901	5.9859	0.208298	0.648105	0.981278
ENSG00000204231	RXRB	6257	retinoid X receptor beta	0.0297972	5.78027	0.0650788	0.798642	1
ENSG00000109819	PPARGC1A	10891	PPARG coactivator 1 alpha	0.25679	4.28499	1.71422	0.190438	0.868445
ENSG00000155846	PPARGC1B	133522	PPARG coactivator 1 beta	0.30182	1.76452	1.25942	0.261761	0.892128
ENSG00000106459	NRF1	4899	nuclear respiratory factor 1	-0.211389	4.64934	3.06358	0.0800653	0.736533
ENSG00000116044	NFE2L2	4780	nuclear factor, erythroid 2 like 2	0.0698815	6.30766	0.105045	0.745857	0.996475
ENSG00000151090	THRB	7068	thyroid hormone receptor beta	-0.111791	2.15952	0.432952	0.510544	0.96364
ENSG00000132356	PRKAA1	5562	protein kinase AMP-activated catalytic subunit alpha 1	-0.0505935	5.25785	0.0458632	0.830425	1
ENSG00000096717	SIRT1	23411	sirtuin 1	-0.26798	5.5621	1.10637	0.292872	0.906412
ENSG00000181019	NQO1	1728	NAD(P)H quinone dehydrogenase 1	0.248207	6.99961	1.31506	0.25148	0.890598
ENSG00000118260	CREB1	1385	cAMP responsive element binding protein 1	-0.044031	6.35844	0.065294	0.798316	1
ENSG00000140521	POLG	5428	DNA polymerase gamma, catalytic subunit	-0.0386032	5.64747	0.109427	0.740798	0.99569
ENSG00000108064	TFAM	7019	transcription factor A, mitochondrial	-0.24159	6.67404	1.87764	0.170603	0.85513
ENSG00000169710	FASN	2194	fatty acid synthase	0.223796	8.80001	1.53714	0.215044	0.871449
ENSG00000111640	GAPDH	2597	glyceraldehyde-3-phosphate dehydrogenase	-0.0567521	10.9203	0.0627712	0.802168	1
